# Supplementary material for: Nutritional Value of Banded Cricket and Mealworm Larvae
Source: Foods. 2023 Nov 20;12(22):4174. doi: 10.3390/foods12224174 (PMC10670232; doi:10.3390/foods12224174)
Supplement: Supplementary file 1 [file foods-12-04174-s001.zip]

Archive with 1 entries (1 files):
- foods-2689706-supplementary.pdf
